# Supplementary material for: ‘Garlic-lipo’4Plants: Liposome-Encapsulated Garlic Extract Stimulates ABA Pathway and PR Genes in Wheat (Triticum aestivum)
Source: Plants (Basel). 2023 Feb 7;12(4):743. doi: 10.3390/plants12040743 (PMC9962754; doi:10.3390/plants12040743)
Supplement: Supplementary file 1 [file plants-12-00743-s001.zip]

Archive with 1 entries (1 files):
- plants-2180331-supplementary.pdf
